# Supplementary material for: Systematic analysis on the horse-shoe-like effect in PCA plots of scRNA-seq data
Source: Bioinform Adv. 2024 Jul 29;4(1):vbae109. doi: 10.1093/bioadv/vbae109 (PMC11316618; doi:10.1093/bioadv/vbae109)
Supplement: vbae109_Supplementary_Data [file vbae109_supplementary_data.zip]

Archive with 2 entries (2 files):
- Final Supplementary (PDF) V2.pdf
- Final Main Manuscript (PDF) V2.pdf
